# Supplementary material for: Focal adhesions contain three specialized actin nanoscale layers
Source: Nat Commun. 2024 Mar 21;15:2547. doi: 10.1038/s41467-024-46868-7 (PMC10957975; doi:10.1038/s41467-024-46868-7)
Supplement: Supplementary file 13 — Source Data [file 41467_2024_46868_MOESM13_ESM.xlsx]

## Sheet: Figure 1b
Figure 1 b
	Distance_(microns)	Paxillin		Tpm 1.6		Tpm 3.2
	0	125		3387.25		2207.62
	0.08	120.5		3696.12		2196.12
	0.16	100.625		3555		2390
	0.24	106.75		3586.25		2589.5
	0.32	152.375		3686.38		2691.75
	0.4	186.625		3857.88		2673.5
	0.48	198.375		3783.62		2733.12
	0.56	213.5		3133.25		2858.25
	0.64	193.875		2569.38		2776.25
	0.72	167.75		3004.62		2665.12
	0.8	219.75		3854.25		2811.75
	0.88	275.875		4384.12		3551.38
	0.96	245.625		4997.75		4732.62
	1.04	190.75		5943		6174.5
	1.12	195.625		7305.5		6847.5
	1.2	250		9703		6247.88
	1.28	287.375		12190.8		6221.38
	1.36	375.625		12579.5		7239.88
	1.44	614.5		11185.9		7820.75
	1.52	1472.88		9924.38		8014.25
	1.6	3612.25		7961.5		8231.75
	1.68	6512.75		5900.25		7962.75
	1.76	8961.5		6033.75		7450.88
	1.84	9682.12		7490.38		7119.88
	1.92	9104.88		8420.5		6563.12
	2	9205.62		7718		6175.88
	2.08	10902.9		6502.75		6443.88
	2.16	12495.4		5606.62		6953.5
	2.24	12620.2		5220.88		7866.38
	2.32	12520.6		5786.38		8663.88
	2.4	12675.6		6061		9296.62
	2.48	12903.1		5499.62		10176.9
	2.56	13146.8		4662.75		10045.2
	2.64	13682.6		4100.75		9255.88
	2.72	14023		3678.25		8477.38
	2.8	12954.2		3343.75		7184.5
	2.88	11395.4		3187		6064.12
	2.96	11111.4		2891.88		5283
	3.04	11106.5		2564		4432.12
	3.12	10759.9		1947.25		3375.12
	3.2	10337.9		1114.12		2433.5
	3.28	9379.12		674.375		2211
	3.36	9176		719		2344.25
	3.44	9487.5		747.75		2200
	3.52	8147.38		567.625		1938.12
	3.6	5496.12		479.875		1675.25
	3.68	3039.38		521.25		1380.25
	3.76	1395.5		390		1155.5
	3.84	695.625		200.25		998
	3.92	491.75		147.875		832.625
	4	374.375		145		834
	4.08	255.375		160.5		1049.25
	4.16	171		246.75		1218.75

## Sheet: Fig 1f
Figure 1f
	Frame	Paxillin-FA1	Paxillin-FA2	Paxillin-FA3	Paxillin-FA4	Paxillin-FA5	Paxillin_average	stdev	SE			Tpm1.6-FA1	Tpm1.6-FA2	Tpm1.6-FA3	Tpm1.6-FA4	Tpm1.6-FA5	Tpm1.6_average	stdev	SE			Tpm3.2-FA1	Tpm3.2-FA2	Tpm3.2-FA3	Tpm3.2-FA4	Tpm3.2-FA5	Tpm3.2_average	stdev	SE
	0	0	0	0	0	0	0	0	0			1560.37	64.258	0.652	270.271	513.27	481.765	568.314	254.158			5610.41	619.281	397.941	1574.82	1984.16	2037.32	1880.54	841.003
	0.5	0	0	0	0	0	0	0	0			4976.2	359.016	70.101	176.869	467.726	1209.98	1888.18	844.421			21446	2267.23	898.693	1338.46	2991.68	5788.42	7862.49	3516.21
	1	875.37	6.379	0	0	0	176.35	349.519	156.31			8413.05	1949.41	293.555	78.944	842.63	2315.52	3116.85	1393.9			23345.9	13399.2	2096.64	1013.84	4696.93	8910.5	8426.97	3768.65
	1.5	2651.98	10.205	0	0	0	532.437	1059.78	473.947			9803.59	3853.16	839.099	410.994	2111.64	3403.69	3416.53	1527.92			30200.9	18073.9	5846.91	5024.69	6839.13	13197.1	9738.05	4354.99
	2	6096.01	640.139	0	0	0	1347.23	2387.3	1067.63			9545.81	6516.2	1509.94	390.717	2452.21	4082.98	3425.66	1532			22909.9	27237.1	8204.6	5441.15	4324.29	13623.4	9532.65	4263.13
	2.5	9120.97	2009.98	1.458	0	35.775	2233.64	3529.53	1578.45			12054.4	7593.72	3314.28	391.794	2743.8	5219.6	4133.25	1848.45			27304.7	24882.3	18559.3	2986.69	3960.27	15538.7	10261.4	4589.02
	3	10644.7	2982.98	498.094	0	1351.07	3095.37	3908.32	1747.85			12643.2	8996.06	6327.98	372.438	4314.44	6530.82	4154.94	1858.15			22556.2	28383.3	29254.7	3280.66	4482.19	17591.4	11435	5113.89
	3.5	14602.7	3374.1	1264.96	0	2797.8	4407.91	5232.63	2340.1			10428.5	7602.73	6017.35	424.556	4950.21	5884.68	3295.52	1473.8			21130.9	23138.1	25737.4	5092.63	4012.42	15822.3	9323.2	4169.46
	4	15201.9	5256.74	2573	299.956	4383.99	5543.11	5119.17	2289.36			10734.7	8028.13	6728.27	2353.92	5474.05	6663.81	2772.3	1239.81			24062.9	27498.1	32558.4	10805	5234.42	20031.8	10324.8	4617.39
	4.5	16605.6	6160.42	3832.15	1480.64	4121.12	6439.99	5295.11	2368.05			11138.8	8702.48	8912.97	2306.18	7486.81	7709.45	2947.54	1318.18			23978	25483.8	32881.1	7726.71	6598.63	19333.7	10390.7	4646.85
	5	19070.5	7772.75	5289.78	2442.9	4835.14	7882.21	5844.33	2613.66			10083	10936.8	10917	2078.8	6222.28	8047.57	3454.92	1545.09			21733.4	30113.9	33663.3	5721.17	5908.65	19428.1	11771.1	5264.21
	5.5	20428.8	8966.51	8091.22	4475.1	5518.69	9496.07	5706.29	2551.93			9528.2	9325.4	11908.7	1914.94	9516.44	8438.73	3398.08	1519.67			21190	23495.2	31563.7	5179.61	7859.67	17857.6	9913.97	4433.66
	6	19380.6	11958.9	8521.49	5106.23	6863.12	10366.1	5042.59	2255.11			10581.9	9207.11	11091.5	3029.12	8628.57	8507.63	2880.86	1288.36			22420	24372.8	26697.4	9636.93	6703.26	17966.1	8165.11	3651.55
	6.5	21279.1	15491.7	10195.6	6600.38	5826.06	11878.6	5809.47	2598.07			11974.2	8365.97	11637.9	3264.93	8189.4	8686.47	3138.88	1403.75			24309.1	21170	29561	7775.34	4314.12	17425.9	9733.54	4352.97
	7	21068.7	18146.8	11359.9	7606.86	6388.23	12914.1	5780.09	2584.93			11317.3	8049.55	11681.2	4311.89	9635.87	8999.17	2677.5	1197.42			24049.1	20624.7	24259.2	10698.2	5940.46	17114.3	7449.63	3331.58
	7.5	23973.2	18160.4	13739.6	7326.1	5348.48	13709.6	6867.46	3071.22			11113.1	8057.19	10832.9	3671.59	7458.98	8226.77	2701.53	1208.16			29768	20380.4	22626	10495.7	5427.04	17739.4	8713.28	3896.7
	8	25231.1	17384.1	13911.6	8206.43	4221.78	13791	7301.49	3265.33			12479.8	9359.7	9963.68	4738.39	10540.2	9416.36	2562.57	1146.02			27752.8	22375	22335.1	11051	5494.49	17801.7	8216.22	3674.41
	8.5	24419.3	16957.1	12534.9	7175.34	2301.14	12677.6	7670.03	3430.14			10509	7367.84	8476.44	6943.1	12099.5	9079.17	1950.47	872.275			19343	16762	13959.9	16098.3	7526.68	14738	3994.04	1786.19

## Sheet: Ext. fig 1b
Extended fig 1b			Distance_(microns)	0	0.08	0.16	0.24	0.32	0.4	0.48	0.56	0.64	0.72	0.8	0.88	0.96				Distance_(microns)
			Gray_Value paxillin	767.545	1362.64	3657.27	8171.27	13427.8	16835.9	16760.9	13892.1	9272.76	4178.33	1017.61						0
			Gray_Value paxillin	1279.65	2248.78	4176.51	7229.41	11412.4	14946.9	17444.3	16916.8	10471.4	5026.24	2033.63	650.041					0.08
			Gray_Value paxillin	3713.47	6132.59	11512.4	19779.2	25417.2	22415.7	12778.7	4725.78	1227.17								0.16
			Gray_Value paxillin	433.433	678.595	1447.12	2528.94	3292.09	3147.93	1987.69	1191.68	804.38	610.479							0.24
			Gray_Value paxillin	694.948	1120.76	1713.99	2379.09	2978.27	3698.24	4852.33	5238.39	4631.74	3902.93	2823	1550.65	545.065				0.32
			Gray_Value paxillin	742.225	1349.03	2340.34	3503.26	4633.62	4834.36	3956.7	2970.53	1939.18	1164.33							0.4
			Gray_Value paxillin	1173.1	2791.11	5197.48	6884.6	7041.58	5294.72	2911.35	1414.94									0.48
			Gray_Value paxillin	3929.95	5631.06	6983.39	6359.15	3638.08												0.56
			Gray_Value paxillin	1362.39	1957.22	2643.64	3346.25	3573.54	3587.66	3400.82	2888.39	2312.66	1879	1505.72						0.64
			Gray_Value paxillin	284.598	580.145	776.983	770.165	914.373	852.364	631.406	482.863	389.569	316.838							0.72
			Gray_Value paxillin	297.074	671.696	1017.27	1250.46	1518.77	1480.89	1142.74	732.234	469.507	252.355							0.8
		Average	Paxillin	1334.4	2229.42	3769.67	5654.71	7077.07	7709.47	6586.69	5045.38	3502.04	2166.31	1844.99	1100.35	545.065				0.88
		stdv		1284.42	1936.57	3193.07	5329.51	7249.56	7496.25	6494.25	5732.41	3846.14	1921.09	772.819	636.83	#DIV/0!				0.96
		SE		387.268	583.898	962.747	1606.91	2185.82	2260.2	1958.09	1728.39	1159.65	579.231	233.014	192.012	#DIV/0!
			Gray_Value tpm1.6	11804.7	13505.2	14626.1	16687	17558.7	13803.9	8637.4	4123.44	1487.22	490.633	226.051
			Gray_Value tpm1.6	14538.3	13636	11921.8	10041	5892.47	2805.36	1376.66	693.818	289.363	154.005	137.778	96.52
			Gray_Value tpm1.6	3778.31	1969.59	1113.09	643.711	331.831	158.074	86.722	61.079	46.161
			Gray_Value tpm1.6	1584.5	1591.47	1407.88	1284.4	1151.58	813.755	564.302	406.502	299.766	293.415
			Gray_Value tpm1.6	3733.54	3977.09	4309.36	3874.33	2951.49	1909.8	1147.22	782.877	588.348	382.888	228.664	131.636	114.676
			Gray_Value tpm1.6	1852.69	1977.98	1731.89	1440.98	1148.16	849.083	533.125	294.977	188.497	123.369
			Gray_Value tpm1.6	1598.48	1664.55	1727.95	1461.2	1195.35	984.038	690.275	376.879
			Gray_Value tpm1.6	1475.23	1830.45	2398.26	2199.49	1262.58
			Gray_Value tpm1.6	1071.06	1600.75	1726.47	1952.6	2473.79	3022.29	3018.53	2551.64	1794.52	1104.03	656.415
			Gray_Value tpm1.6	316.799	339.781	393.419	351.925	276.837	245.839	211.031	173.695	171.785	169.856
			Gray_Value tpm1.6	614.413	593.636	540.552	354.347	241.349	209.831	130.731	68.882	50.748	48.129
		Average	Tpm1.6	3851.64	3880.59	3808.79	3662.81	3134.92	2480.2	1639.6	953.38	546.267	345.79	312.227	114.078	114.676
		stdv		4775.36	4878.26	4831.47	5117.46	5056.34	4111.86	2607.53	1331.31	645.749	339.291	233.314	24.8308	#DIV/0!
		SE		1439.83	1470.85	1456.74	1542.97	1524.54	1239.77	786.2	401.406	194.701	102.3	70.347	7.48676	#DIV/0!
			Gray_Value Tpm3.2	15515.4	17100	18751.7	23077.1	24024.5	18778.5	11072.5	5755.77	3688.68	2316.66	1659.87
			Gray_Value Tpm3.2	14578.1	12071.2	10350.2	10171.9	8983.05	7018.33	4963.91	2612.24	966.567	540.729	488.846	486.118
			Gray_Value Tpm3.2	7723.25	8044.73	8160.7	7062.98	4717.45	3195.67	2300.91	1591.94	950.599
			Gray_ValueTpm3.2	2880.91	3275.42	3555.17	3635.62	4108.23	3891.03	3112.68	2315.82	1840.92	1905.77
			Gray_Value Tpm3.2	4739.32	4767.82	5045.25	5856.21	5571.11	3971.44	3104.04	2775.35	2766.52	2391.44	1621.59	1055.54	696.521
			Gray_Value Tpm3.2	3390.81	3554.55	3646.73	3719.86	3777.84	3789.43	3080.65	2170.82	1461.51	941.963
			Gray_Value Tpm3.2	6177.48	7370.04	8617.51	9191.57	9958.97	8790.42	6285.6	4505.24
			Gray_Value Tpm3.2	6871.51	8912.21	11814.5	12817.2	8967.93
			Gray_Value Tpm3.2	6664.15	7590.48	9223.06	11349.7	12784.4	13952.9	13284.3	11956.9	9162.32	6791.79	4817.91
			Gray_Value Tpm3.2	1181.79	1161.44	1331.59	1532.78	2155.73	1951	1251.17	646.221	377.648	238.3
			Gray_Value Tpm3.2	1541.47	1450.31	1031.18	632.107	360.763	344.553	493.191	607.527	448.86	270.948
		Average	Tpm3.2	6478.56	6845.29	7411.6	8095.19	7764.54	6568.32	4894.9	3493.79	2407.07	1924.7	2147.05	770.827	696.521
		stdv		4764.75	4778.2	5236.77	6377.58	6534.26	5791.02	4210.29	3370.66	2756.11	2155.4	1861.59	402.639	#DIV/0!
		SE		1436.63	1440.68	1578.95	1922.91	1970.15	1746.06	1269.45	1016.29	830.999	649.879	561.292	121.4	#DIV/0!
			Distance_(microns)	0	0.08	0.16	0.24	0.32	0.4	0.48	0.56	0.64	0.72	0.8	0.88	0.96

## Sheet: Ext. fig 1d upper panel
Extended fig 1d upper panel
	Distance_(microns)	Paxillin		Distance_(microns)	α-actinin		Distance_(microns)	Tpm 1.6
	0	1.746		0	5.186		0	9.2
	0.08	1.274		0.08	5.602		0.08	14.545
	0.16	1.138		0.16	8.147		0.16	23.088
	0.24	1.806		0.24	11.476		0.24	31.653
	0.32	2.62		0.32	13.282		0.32	34.297
	0.4	2.636		0.4	14.335		0.4	30.628
	0.48	3.27		0.48	14.181		0.48	25.86
	0.56	5.388		0.56	14.711		0.56	24.719
	0.64	7.271		0.64	13.663		0.64	24.853
	0.72	5.769		0.72	15.843		0.72	30.424
	0.8	2.849		0.8	14.439		0.8	38.155
	0.88	1.53		0.88	13.707		0.88	49.72
	0.96	1.64		0.96	12.82		0.96	59.29
	1.04	1.66		1.04	13.514		1.04	59.664
	1.12	1.289		1.12	18.335		1.12	69.031
	1.2	1.528		1.2	23.103		1.2	88.099
	1.28	2.318		1.28	28.299		1.28	120.046
	1.36	3.172		1.36	30.77		1.36	152.677
	1.44	2.251		1.44	38.912		1.44	181.862
	1.52	2.993		1.52	49.143		1.52	206.021
	1.6	10.367		1.6	61.593		1.6	210.064
	1.68	28.448		1.68	85.254		1.68	194.872
	1.76	56.952		1.76	107		1.76	180.083
	1.84	98.583		1.84	125.611		1.84	156.831
	1.92	140.971		1.92	136.694		1.92	132.633
	2	169.53		2	154.347		2	126.445
	2.08	175.018		2.08	151.696		2.08	147.193
	2.16	179.405		2.16	137.836		2.16	155.294
	2.24	187.733		2.24	125.91		2.24	166.739
	2.32	193.762		2.32	126.953		2.32	181.402
	2.4	192.932		2.4	117.838		2.4	200.233
	2.48	179.952		2.48	104.894		2.48	210.374
	2.56	152.449		2.56	103.55		2.56	197.801
	2.64	126.718		2.64	112.612		2.64	189.47
	2.72	118.65		2.72	109.348		2.72	183.964
	2.8	127.783		2.8	111.229		2.8	149.832
	2.88	134.896		2.88	123.206		2.88	118.147
	2.96	141.535		2.96	127.697		2.96	116.286
	3.04	163.271		3.04	137.602		3.04	127.691
	3.12	189.487		3.12	145.703		3.12	127.594
	3.2	204.678		3.2	134.843		3.2	120.23
	3.28	207.492		3.28	124.01		3.28	117.49
	3.36	202.287		3.36	107.18		3.36	119.469
	3.44	188.775		3.44	104.673		3.44	131.395
	3.52	166.513		3.52	107.303		3.52	134.405
	3.6	151.126		3.6	99.057		3.6	130.982
	3.68	143.172		3.68	88.72		3.68	137.018
	3.76	141.614		3.76	87.364		3.76	127.638
	3.84	149.414		3.84	76.481		3.84	111.073
	3.92	161.35		3.92	60.669		3.92	96.436
	4	174.821		4	58.194		4	90.922
	4.08	177.916		4.08	58.959		4.08	86.453
	4.16	171.205		4.16	65.811		4.16	67.402
	4.24	161.027		4.24	78.533		4.24	49.455
	4.32	157.772		4.32	102.455		4.32	32.441
	4.4	155.008		4.4	136.406		4.4	19.926
	4.48	143.434		4.48	148.414		4.48	11.138
	4.56	117.163		4.56	128.098		4.56	3.003
	4.64	78.302		4.64	92.344		4.64	0
	4.72	39.086		4.72	47.456		4.72	0
	4.8	13.858		4.8	14.337		4.8	0
	4.88	3.727		4.88	1.946		4.88	0
	4.96	0.566		4.96	0		4.96	0
	5.04	0		5.04	0		5.04	0
	5.12	0		5.12	0		5.12	0
	5.2	0		5.2	0		5.2	0
	5.28	0		5.28	0		5.28	0
	5.36	0		5.36	0		5.36	0
	5.44	0		5.44	0		5.44	0

## Sheet: Ext. fig 1d
Extended fig 1d
	Distance_(microns)	Paxillin		Distance_(microns)	α-actinin		Distance_(microns)	Tpm 3.2
	0	0.043		0	11.902		0	58.634
	0.08	2.585		0.08	13.295		0.08	56.008
	0.16	8.783		0.16	17.247		0.16	61.703
	0.24	6.765		0.24	24.692		0.24	79.346
	0.32	1.042		0.32	23.547		0.32	74.446
	0.4	0.168		0.4	24.213		0.4	47.175
	0.48	0.18		0.48	27.793		0.48	24.481
	0.56	0		0.56	29.018		0.56	19.028
	0.64	0.09		0.64	31.414		0.64	35.879
	0.72	0.706		0.72	32.003		0.72	59.104
	0.8	0.361		0.8	35.601		0.8	83.589
	0.88	0.711		0.88	38.483		0.88	102.129
	0.96	0.574		0.96	37.474		0.96	111.975
	1.04	0.057		1.04	27.136		1.04	109.153
	1.12	0.003		1.12	18.511		1.12	105.003
	1.2	1.124		1.2	14.696		1.2	98.475
	1.28	3.157		1.28	13.209		1.28	96.652
	1.36	2.942		1.36	12.516		1.36	91.605
	1.44	2.749		1.44	15.509		1.44	97.803
	1.52	2.565		1.52	22.424		1.52	134.847
	1.6	0.987		1.6	29.144		1.6	178.684
	1.68	1.286		1.68	30.395		1.68	178.713
	1.76	2.205		1.76	32.422		1.76	183.108
	1.84	0.86		1.84	36.643		1.84	179.654
	1.92	5.295		1.92	46.142		1.92	172.973
	2	14.452		2	58.544		2	168.415
	2.08	19.058		2.08	81.612		2.08	165.904
	2.16	37.289		2.16	110.865		2.16	163.415
	2.24	75.651		2.24	132.939		2.24	183.012
	2.32	112.719		2.32	134.384		2.32	200.01
	2.4	152.039		2.4	136.068		2.4	205.282
	2.48	173.396		2.48	132.478		2.48	190.272
	2.56	175.164		2.56	127.654		2.56	186.848
	2.64	191.94		2.64	100.367		2.64	193.063
	2.72	195.62		2.72	74.406		2.72	188.22
	2.8	181.757		2.8	58.37		2.8	174.141
	2.88	192.542		2.88	54.119		2.88	171.561
	2.96	196.886		2.96	52.035		2.96	165.643
	3.04	180.156		3.04	63.243		3.04	175.473
	3.12	151.978		3.12	88.004		3.12	171.979
	3.2	146.251		3.2	120.618		3.2	144.962
	3.28	182.222		3.28	134.733		3.28	105.283
	3.36	195.338		3.36	134.242		3.36	87.35
	3.44	201.764		3.44	133.462		3.44	75.567
	3.52	210.12		3.52	125.272		3.52	84.002
	3.6	186.889		3.6	108.459		3.6	105.944
	3.68	152.664		3.68	94.17		3.68	135.662
	3.76	139.034		3.76	84.164		3.76	141.176
	3.84	154.919		3.84	81.678		3.84	140.669
	3.92	152.494		3.92	87.844		3.92	126.809
	4	124.215		4	83.978		4	120.337
	4.08	106.408		4.08	66.313		4.08	137.802
	4.16	87.249		4.16	56.021		4.16	158.452
	4.24	79.646		4.24	48.403		4.24	182.973
	4.32	78.675		4.32	44.203		4.32	166.623
	4.4	63.47		4.4	47.788		4.4	154.152
	4.48	48.473		4.48	59.765		4.48	138.393
	4.56	35.451		4.56	78.088		4.56	124.989
	4.64	47.048		4.64	111.64		4.64	114.979
	4.72	66.845		4.72	142.103		4.72	88.656
	4.8	88.839		4.8	165.782		4.8	48.818
	4.88	122.499		4.88	171.061		4.88	17.748
	4.96	149.588		4.96	154.5		4.96	6.32
	5.04	138.148		5.04	121.898		5.04	1.07
	5.12	109.494		5.12	77.225		5.12	0.1
	5.2	69.443		5.2	41.552		5.2	0
	5.28	27.22		5.28	18.84		5.28	0
	5.36	5.323		5.36	4.289		5.36	0
	5.44	1.832		5.44	0.54		5.44	0

## Sheet: Ext. fig. 1f combined
FRAP of WT cells expressing GFP-Tpm1.6 and Tpm3.2 on micropattern (also pax-670 to mark adhesions)
	Tpm1.6: 6 videos; 22 ROI					Tpm3.2: 5 videos; 18 ROI
	tpm1.6					tpm3.2
time	average	stdev	count		time	average	stdev	count
-4	1.00394	0.0100222	22		-4	1.00655	0.0114977	18
-2	0.996062	0.0100222	22		-2	0.993448	0.0114977	18
0	0	0	22		0	0	0	18
2	0.0793642	0.0300265	22		2	0.183003	0.0399596	18
4	0.112742	0.034674	22		4	0.253612	0.0519245	18
6	0.157908	0.049829	22		6	0.28783	0.0515766	18
8	0.181402	0.058088	22		8	0.324293	0.0541705	18
10	0.201374	0.0574318	22		10	0.352094	0.0566806	18
12	0.214972	0.0595252	22		12	0.365846	0.0575603	18
14	0.230517	0.0641707	22		14	0.374997	0.0606969	18
16	0.230814	0.0527373	22		16	0.39679	0.0525756	18
18	0.240774	0.0525615	22		18	0.401545	0.0578854	18
20	0.254788	0.0581944	22		20	0.414161	0.0614466	18
22	0.263991	0.0603373	22		22	0.421807	0.0618134	18
24	0.269441	0.0562992	22		24	0.430424	0.0635955	18
26	0.2803	0.0566312	22		26	0.447065	0.0634677	18
28	0.291077	0.0571649	22		28	0.45587	0.0632527	18
30	0.298428	0.0580574	22		30	0.463043	0.0671504	18
32	0.30516	0.0558543	22		32	0.465731	0.0713716	18
34	0.315337	0.0639419	22		34	0.479814	0.0696682	18
36	0.329103	0.0643005	22		36	0.482649	0.0711432	18
38	0.329236	0.0635925	22		38	0.487152	0.0718023	18
40	0.339366	0.0640913	22		40	0.490678	0.0689639	18
42	0.342454	0.064056	22		42	0.503271	0.0786727	18
44	0.349052	0.0668513	22		44	0.509714	0.0786288	18
46	0.351721	0.0659656	22		46	0.516401	0.073679	18
48	0.354916	0.0669836	22		48	0.520049	0.0832124	18
50	0.363307	0.0663551	22		50	0.528516	0.0808628	18
52	0.370773	0.0692495	22		52	0.52837	0.0801768	18
54	0.374583	0.0683863	22		54	0.536371	0.080052	18
56	0.375815	0.0726631	22		56	0.541433	0.0804264	18
58	0.385598	0.0716557	22		58	0.53734	0.0791009	18
60	0.391111	0.0721382	22		60	0.547715	0.0802993	18
62	0.396577	0.0715507	22		62	0.553035	0.0848557	18
64	0.403437	0.0779062	22		64	0.560683	0.0826842	18
66	0.411314	0.0746424	22		66	0.562012	0.0782561	18
68	0.422184	0.0792449	22		68	0.567175	0.074915	18
70	0.42826	0.073753	22		70	0.557885	0.0816654	18
72	0.435187	0.0778409	22		72	0.554867	0.0805523	18
74	0.441022	0.0771246	22		74	0.568075	0.0745544	18
76	0.446376	0.0762926	22		76	0.575142	0.0778429	18
78	0.456406	0.0769622	22		78	0.573305	0.078365	18
80	0.462531	0.0763977	22		80	0.572074	0.0762076	18
82	0.469218	0.0806189	22		82	0.571075	0.0725993	18
84	0.471491	0.078285	22		84	0.572341	0.0705681	18
86	0.479158	0.0789887	22		86	0.574008	0.0773376	18
88	0.489016	0.0815884	22		88	0.573556	0.0759879	18
90	0.489209	0.086125	22		90	0.579412	0.0775129	18
92	0.493213	0.0855539	22		92	0.572904	0.0797674	18
94	0.501416	0.0855842	22		94	0.584501	0.0774907	18
96	0.501415	0.0877095	22		96	0.595554	0.0733067	18
98	0.504468	0.0857197	22		98	0.587456	0.0765162	18
100	0.505777	0.0837498	22		100	0.594108	0.0739145	18
102	0.506293	0.0809728	22		102	0.594939	0.0782224	18
104	0.51722	0.0897704	22		104	0.584933	0.0840907	18
106	0.525795	0.0907965	22		106	0.589077	0.0828786	18
108	0.531703	0.090185	22		108	0.587902	0.085249	18
110	0.539963	0.0959697	22		110	0.586704	0.0885852	18
112	0.540683	0.092058	22		112	0.590545	0.081554	18
114	0.547028	0.0937945	22		114	0.591153	0.0751387	18
116	0.553111	0.0990034	22		116	0.592491	0.081911	18
118	0.550912	0.0996385	22		118	0.589252	0.0857444	18
120	0.55887	0.100762	22		120	0.593149	0.0776579	18
122	0.560215	0.100199	22		122	0.600183	0.0746844	18
124	0.564796	0.104805	22		124	0.589773	0.0733938	18
126	0.557387	0.0979716	22		126	0.60667	0.077475	18
128	0.556812	0.102085	22		128	0.60427	0.0839462	18
130	0.563022	0.106462	22		130	0.608362	0.0758891	18
132	0.568152	0.10514	22		132	0.614417	0.0756193	18
134	0.567946	0.101286	22		134	0.613459	0.0817227	18
136	0.576028	0.104109	22		136	0.618054	0.0784768	18
138	0.574279	0.106249	22		138	0.611835	0.0810596	18
140	0.578328	0.102735	22		140	0.621311	0.0691524	18
142	0.581806	0.105474	22		142	0.624848	0.068509	18
144	0.582151	0.104813	22		144	0.622525	0.0776282	18
146	0.595692	0.108702	22		146	0.6313	0.0791414	18
148	0.598798	0.115878	22		148	0.61911	0.0693997	18
150	0.603769	0.117677	22		150	0.632066	0.0790939	18
152	0.605974	0.120092	22		152	0.624463	0.0808148	18
154	0.610321	0.122147	22		154	0.63171	0.0762844	18
156	0.606562	0.116687	22		156	0.637703	0.0725451	18
158	0.605704	0.110402	22		158	0.635942	0.0730158	18
160	0.610918	0.104244	22		160	0.631479	0.0821173	18
162	0.612561	0.110883	22		162	0.64181	0.0732941	18
164	0.613553	0.108128	22		164	0.635793	0.0816245	18
166	0.615214	0.10683	22		166	0.648488	0.079319	18
168	0.609587	0.114548	22		168	0.642543	0.078024	18
170	0.615755	0.119928	22		170	0.642567	0.0734618	18
172	0.615857	0.117369	22		172	0.645063	0.0791688	18
174	0.612389	0.115062	22		174	0.650151	0.0823771	18
176	0.616787	0.118252	22		176	0.65458	0.0835659	18
178	0.610913	0.113236	22		178	0.648947	0.0850716	18
180	0.616502	0.117765	22		180	0.657856	0.0880344	18
182	0.615321	0.113575	22		182	0.650562	0.0891706	18
184	0.617374	0.114985	22		184	0.658312	0.0990123	18
186	0.620231	0.10914	22		186	0.65584	0.0949641	18
188	0.618462	0.112379	22		188	0.649188	0.0973621	18
190	0.621042	0.107595	22		190	0.654386	0.0918842	18
192	0.623326	0.112601	22		192	0.652888	0.105231	18
194	0.627782	0.116412	22		194	0.65911	0.113837	18
196	0.626913	0.113811	22		196	0.659534	0.11156	18
198	0.624141	0.121224	22		198	0.655183	0.113988	18
200	0.621607	0.117779	22		200	0.659369	0.122597	18
202	0.622512	0.120557	22		202	0.659981	0.119308	18
204	0.624976	0.118398	22		204	0.656969	0.120836	18
206	0.623805	0.128276	22		206	0.668842	0.118635	18
208	0.628061	0.135846	22		208	0.66719	0.10912	18
210	0.630143	0.131093	22		210	0.66492	0.115838	18
212	0.630791	0.130704	22		212	0.667944	0.118037	18
214	0.62802	0.136825	22		214	0.676129	0.108397	18
216	0.633654	0.134788	22		216	0.682382	0.110149	18
218	0.630452	0.139289	22		218	0.677041	0.113627	18
220	0.634022	0.140029	22		220	0.683022	0.110264	18
222	0.63577	0.136899	22		222	0.680135	0.111105	18
224	0.63713	0.140805	22		224	0.686808	0.114874	18
226	0.640358	0.141353	22		226	0.688317	0.113848	18
228	0.639611	0.139373	22		228	0.688706	0.115374	18
230	0.640324	0.138711	22		230	0.686984	0.120815	18
232	0.649304	0.146502	22		232	0.685885	0.114297	18
234	0.654407	0.144049	22		234	0.689642	0.120604	18
236	0.653835	0.140985	22		236	0.689029	0.120809	18
238	0.656436	0.136787	22		238	0.685542	0.121613	18
240	0.653786	0.138224	22		240	0.686837	0.112837	18
242	0.654306	0.140521	22		242	0.681362	0.120332	18
244	0.655974	0.143634	22		244	0.679968	0.114898	18
246	0.654666	0.143491	22		246	0.690764	0.114919	18
248	0.650548	0.141462	22		248	0.692264	0.120526	18
250	0.65452	0.14165	22		250	0.687698	0.117246	18
252	0.652366	0.134631	22		252	0.6843	0.123447	18
254	0.658783	0.128541	22		254	0.693342	0.122959	18
256	0.664422	0.127136	22		256	0.692603	0.125649	18
258	0.659244	0.122722	22		258	0.68103	0.111924	18
260	0.656068	0.129947	22		260	0.684628	0.110622	18
262	0.651613	0.131538	22		262	0.675732	0.114421	18
264	0.657922	0.128743	22		264	0.676994	0.118042	18
266	0.659939	0.127922	22		266	0.69206	0.113169	18
268	0.662884	0.134931	22		268	0.691594	0.105765	18
270	0.662779	0.135737	22		270	0.691825	0.115408	18
272	0.669399	0.1322	22		272	0.68524	0.115687	18
274	0.673918	0.127037	22		274	0.682195	0.112436	18
276	0.670505	0.128866	22		276	0.690905	0.117529	18
278	0.670981	0.12988	22		278	0.67766	0.131155	18
280	0.671711	0.126522	22		280	0.685357	0.126578	18
282	0.671286	0.126688	22		282	0.690713	0.126964	18
284	0.672658	0.125161	22		284	0.684533	0.129343	18
286	0.674028	0.122515	22		286	0.695765	0.121006	18
288	0.671577	0.118264	22		288	0.692723	0.121561	18
290	0.671831	0.120203	22		290	0.699394	0.120613	18
292	0.666067	0.124495	22		292	0.704614	0.123584	18
294	0.669886	0.120528	22		294	0.700659	0.120149	18
296	0.67703	0.138205	22		296	0.699209	0.132746	18

## Sheet: Fig. 2f
Figure 2f
	Z positions (Gauss Center)
	Paxillin	Tpm3.2	Tpm1.6	alpha-actinin	Actin
	47.3215	93.6873	130.172	189.903	119.549
	47.3231	87.5341	120.464	105.257	118.153
	58.1207	90.1085	112.47	163.773	123.932
	61.1699	95.4129	115.977	120.405	114.923
	46.1641	88.0509	120.213	154.539	120.874
	43.473	90.1011	123.883	161.495	109.431
	41.358	104.046	122.498	267.419	110.559
	49.4529	112.183	117.073	154.641	99.6298
	54.8824	95.9099	110.69	156.121	101.807
	59.7557	98.622	125.223	110.31	110.644
	41.7519	90.7252	125.173	119.582	112.057
	70.436	60.1387	113.584	115.533	128.11
	72.7256	106.274	112.958	140.291	150.947
	79.8925	83.6973	95.1257	115.53	126.925
	78.5824	85.182	96.0503	148.393	128.76
	74.7249	85.9908	122.893	149.29	130.447
	56.3005	68.1932	128.415	151.892	142.646
	47.8359	82.1011	124.117	135.299	149.379
	54.2351	81.2946	104.781	152.247	74.2492
	49.5306	65.5359	140.709	164.463	68.7105
	47.2665	87.8959	123.31	147.116	72.6154
	51.1015	97.241	134.683	130.436	82.2872
	41.5824	80.3566	103.328	136.936	76.6672
	31.5467	102.485	120.174	148.568	100.619
	29.9249	89.6333	123.31	126.599	110.543
	30.1126	104.843	134.683	129.665	131.5
	33.7856	106.494	103.328	130.972
	29.6746	113.01	120.174	126.389
		107.322	151.798	127.881
		96.0396	131.555	125.426
		79.3517	138.338	127.053
		99.0603	118.64	119.234
		108.079	106.882	138.408
		104.867	110.682	140.618
		94.7952	131.733	130.467
		103.454	113.892	129.043
		97.29		130.765
		106.135		129.976
		99.3272		130.833
		98.4801		122.815
		89.5575		142.669
				140.665
				139.141
				133.164
				136.618
				133.77
				147.724
				132.478
				136.518
				140.348
				137.084
				132.976
				134.312
				137.484
				126.827
Average	51.0726	93.427	120.249	139.225	112.153
Stdev	14.5364	12.1474	12.3177	23.0058	22.8399

## Sheet: Ext. fig. 2e
Extended Figure 2e
Z-positions of Tpm3.2 and Tpm1.6 in FA associated with ventral stress fibers
		Tpm3.2		Tpm1.6
		86.0508		122.604
		81.3683		104.884
		68.1197		123.696
		106.615		133.968
		93.2676		123.883
		88.1663		119.086
		84.5757		123.857
		84.6488		106.188
		84.6488		119.253
		86.7925		112.86
		97.2844		115.021
		76.5938		130.577
		84.9306		123.269
		89.3001		110.244
		92.6617		87.2469
	average	87.0016		86.0875
	stdev	8.81207		108.882
				105.048
				118.535
				83.1241
				124.547
				156.96
				124.279
				111.078
				131.129
				125.996
				72.8553
				160.497
				158.833
				108.361
			Average	117.762
			STDEV	20.25

## Sheet: Ext. Fig. 2f
Extended figure 2f
Z-positions of Tpm3.2 and Tpm1.6 expressed in the background of Tpm3 and Tpm1 knockout cells, respectively
		Tpm3.2	Tpm3.2-rescue		Tpm1.6	Tpm1.6-rescue
		93.6873	111.814		130.172	99.0287
		87.5341	102.05		120.464	94.2161
		90.1085	109.391		112.47	108.658
		95.4129	73.0978		115.977	124.615
		88.0509	114.918		120.213	124.37
		90.1011	74.1678		123.883	121.559
		104.046	96.2692		122.498	136.329
		112.183	96.4639		117.073	130.428
		95.9099	110.017		110.69	110.79
		98.622	68.6079		125.223	91.9986
		90.7252	69.6975		125.173	112.333
		60.1387	89.4246		113.584	107.932
		106.274	95.9366		112.958	127.509
		83.6973	88.1842		95.1257	134.834
		85.182	89.0273		96.0503
		85.9908	88.254		122.893
		68.1932			128.415
		82.1011			124.117
		81.2946			104.781
		65.5359			140.709
		87.8959			123.31
		97.241			134.683
		80.3566			103.328
		102.485			120.174
		89.6333			123.31
		104.843			134.683
		106.494			103.328
		113.01			120.174
		107.322			151.798
		96.0396			131.555
		79.3517			138.338
		99.0603			118.64
		108.079			106.882
		104.867			110.682
		94.7952			131.733
		103.454			113.892
		97.29
		106.135
		99.3272
		98.4801
		89.5575
	average	93.427	92.3325		120.249	116.043
	stdev	12.1474	15.1914		12.3177	14.6286

## Sheet: Fig 3c
Figure 3c
Cell circularity after 90 mins of post-plating
							Description	Perform One-Way ANOVA
Wild-type	Tpm1 KO clone 1	Tpm1 KO clone 2	Tpm3 KO clone 2	Tpm3 KO clone 11			Descriptive Statistics							Descriptive Statistics							Descriptive Statistics
Circ.	Circ.	Circ.	Circ.	Circ.				N Analysis	Mean	Standard Deviation	SE of Mean				N Analysis	Mean	Standard Deviation	SE of Mean				N Analysis	Mean	Standard Deviation	SE of Mean
0.702	0.806	0.685	0.657	0.47			WT	52	0.79306	0.10985	0.01523			WT	52	0.79306	0.10985	0.01523			Tpm1 KO C1	34	0.76026	0.10148	0.0174
0.918	0.8	0.707	0.738	0.866			Tpm1 KO C1	34	0.76026	0.10148	0.0174			Tpm3 KO C2	30	0.6248	0.17101	0.03122			Tpm1 KO C2	45	0.74302	0.0985	0.01468
0.821	0.748	0.813	0.484	0.419			Tpm1 KO C2	45	0.74302	0.0985	0.01468			Tpm3 KO C11	38	0.59958	0.19824	0.03216			Tpm3 KO C2	30	0.6248	0.17101	0.03122
0.883	0.775	0.904	0.632	0.707			ANOVA							ANOVA							Tpm3 KO C11	38	0.59958	0.19824	0.03216
0.846	0.889	0.795	0.692	0.867			Overall ANOVA							Overall ANOVA							ANOVA
0.853	0.823	0.905	0.694	0.872				DF	Sum of Squares	Mean Square	F Value	Prob>F			DF	Sum of Squares	Mean Square	F Value	Prob>F		Overall ANOVA
0.809	0.635	0.847	0.782	0.804			Model	2	0.06271	0.03135	2.90363	0.05844		Model	2	0.9905	0.49525	19.8607	3.74859e-08			DF	Sum of Squares	Mean Square	F Value	Prob>F
0.832	0.72	0.809	0.702	0.519																	Model	3	0.73	0.24333	11.3385	1.02219e-06
0.877	0.637	0.765	0.603	0.66
0.672	0.924	0.783	0.387	0.377			Fit Statistics							Fit Statistics
0.908	0.885	0.767	0.808	0.674				R-Square	Coeff Var	Root MSE	Data Mean				R-Square	Coeff Var	Root MSE	Data Mean			Fit Statistics
0.867	0.707	0.731	0.445	0.391				0.0434	0.13542	0.10391	0.76736				0.25345	0.22895	0.15791	0.68973				R-Square	Coeff Var	Root MSE	Data Mean
0.516	0.703	0.732	0.32	0.325																		0.19216	0.21361	0.1465	0.6858
0.578	0.619	0.798	0.576	0.652
0.735	0.843	0.783	0.577	0.898
0.801	0.828	0.637	0.432	0.508
0.873	0.821	0.736	0.892	0.896
0.892	0.842	0.86	0.875	0.572
0.829	0.627	0.777	0.767	0.541
0.638	0.754	0.798	0.927	0.666
0.9	0.769	0.779	0.689	0.632
0.887	0.819	0.744	0.64	0.549
0.899	0.526	0.509	0.645	0.507
0.837	0.89	0.519	0.472	0.846
0.849	0.85	0.602	0.569	0.694
0.845	0.565	0.834	0.64	0.769
0.777	0.682	0.785	0.644	0.322
0.71	0.777	0.603	0.168	0.242
0.667	0.863	0.727	0.766	0.536
0.86	0.771	0.76	0.521	0.744
0.581	0.768	0.574		0.576
0.707	0.614	0.897		0.743
0.813	0.702	0.877		0.877
0.82	0.867	0.673		0.395
0.891		0.688		0.652
0.842		0.693		0.192
0.929		0.706		0.281
0.836		0.762		0.543
0.874		0.704
0.786		0.652
0.754		0.766
0.909		0.883
0.592		0.836
0.83		0.595
0.922		0.636
0.86
0.739
0.875
0.655
0.789
0.636
0.518

[truncated: 31 more sheets: Fig 3e, Fig 3g, Fig 3h, Ext. fig. 3g, Ext. fig.4g, Ext. fig. 4h, Fig 4b, Ext. fig. 4b, Fig. 4c, Fig. 4d combined, Fig 4f, Fig 4g, Ext Fig 5b, Ext. fig 5c and 5d, Ext. fig 5f, Fig 5f_combined, Ext. fig 6b_c, Ext. fig 6e, Ext. fig 6f, Ext. fig 6g …]
